# Supplementary material for: Real-Time Assessment of the Size Changes of Individual Sub-Visible Protein Particles under Buffer Variations: A Microfluidic Study
Source: Pharmaceuticals (Basel). 2023 Jul 14;16(7):1002. doi: 10.3390/ph16071002 (PMC10386119; doi:10.3390/ph16071002)
Supplement: Supplementary file 1 [file pharmaceuticals-16-01002-s001.zip]

Archive with 4 entries (4 files):
- VideoS1.wmv
- VideoS2.wmv
- VideoS3.avi
- VideoS4.avi
